# Supplementary material for: Oncotype Dx Score, HER2 Low Expression, and Clinical Outcomes in Early-Stage Breast Cancer: A National Cancer Database Analysis
Source: Cancers (Basel). 2023 Aug 25;15(17):4264. doi: 10.3390/cancers15174264 (PMC10486548; doi:10.3390/cancers15174264)
Supplement: Supplementary file 1 [file cancers-15-04264-s001.zip]

Archive with 4 entries (4 files):
- Supplementary figure.pptx
- Supplementary TableS1B.pdf
- Supplementary TableS2.pdf
- SupplementaryTableS1A.pdf
